# Supplementary material for: Individualized microbiotas dictate the impact of dietary fiber on colitis sensitivity
Source: Microbiome. 2024 Jan 5;12:5. doi: 10.1186/s40168-023-01724-6 (PMC10768099; doi:10.1186/s40168-023-01724-6)
Supplement: Supplementary file 2 — Additional file 1: Table S1. Composition of the three purified diets used in this study. Diets used were composed by 10 kcal % of fat and supplemented with 200g per kg of cellulose (cellulose diet), 50g per kg of cellulose +150g per kg of inulin (inulin diet) and 50g per kg on cellulose + 150g per kg of psyllium (psyllium diet). Table S2. Composition of the BRM medium used in the in vitro MBRA system. Figure S1. Presentation of the MBRA system and schematic outline of the experimental plan used. (A) Overview of the MBRA system installed within an anaerobic chamber and inoculated with human microbiota. (B) Schematic representation of timeline used, samples collected, and analysis performed. Figure S2. Efficacy of the MBRA system to reproduce inter-individual variations in microbiota composition. (A) DNA was extracted from MBRA-generated samples collected at the 72h timepoint from chambers inoculated with the 6 human healthy donors used in the study. Microbiota composition was analysed through Illumina-based 16S rRNA gene sequencing. Principal coordinates analysis (PCoA) of the Bray Curtis matrix was computed through the QIIME2 pipeline. Dots are coloured by donor (N=9). Significance was determined using non-parametric multivariate analysis of variance (Permanova). (B) Taxonomical composition at the class level of samples collected at the 72h timepoint from the in vitro microbiota MBRA system inoculated with the 6 human healthy donors used in the study, with the 15 most abundant class being represented (N=9). (C) Taxonomical composition at the genus level of samples collected at the 72h timepoint from the in vitro microbiota MBRA system inoculated with the 6 human healthy donors used in the study represented (N=9). Figure S3. Inter-individual variations in fibre-induced metabolomic alterations. The in vitro microbiota MBRA system was inoculated with fecal slurry from 6 healthy donors and stabilized for 72h, at which point fibre treatment was applied using Cellulose, I [file 40168_2023_1724_MOESM1_ESM.zip]

Archive with 2 entries (2 files):
- Sup Figures.pdf
- Supp text.docx
